# Supplementary material for: Metabolite Profiling of Dioscorea (Yam) Leaves to Identify Bioactive Compounds Reveals Their Potential as Renewable Resources
Source: Plants (Basel). 2021 Aug 23;10(8):1751. doi: 10.3390/plants10081751 (PMC8399132; doi:10.3390/plants10081751)
Supplement: Supplementary file 1 [file plants-10-01751-s001.zip]

Archive with 2 entries (1 files):
- plants-1335890-supplementary/
- plants-1335890-supplementary/Supplementary information_Dioscorea_210823.pdf
